# Supplementary material for: Molecular evolution of HIV-1 integrase during the 20 years prior to the first approval of integrase inhibitors
Source: Virol J. 2017 Nov 14;14:223. doi: 10.1186/s12985-017-0887-1 (PMC5686839; doi:10.1186/s12985-017-0887-1)
Supplement: Supplementary file 3 — Relation between significant coupling and frequency of single/pairwise substitutions. a) Relation between the relative frequencies of substitution pairs within the MSA and the strength of their coupling values (only significant couplings are considered). b) Relation between the relative frequencies of single substitutions within the MSA and their absolute frequency in significant couplings. (ZIP 133 kb) [file 12985_2017_887_MOESM3_ESM.zip]

Archive with 2 entries (2 files):
- FigureS2a.eps
- FigureS2b.eps
